# Supplementary material for: Traditional Chinese Medicine Tanreqing Inhibits Quorum Sensing Systems in Pseudomonas aeruginosa
Source: Front Microbiol. 2020 Dec 17;11:517462. doi: 10.3389/fmicb.2020.517462 (PMC7775676; doi:10.3389/fmicb.2020.517462)
Supplement: Supplementary Table 3 — Raw expression data of selected genes from TRQ-treated P. aeruginosa regulon. [file Table_3.xlsx]

## Sheet: Table S3 
			EXPf		STAg
PA no.a	Gene nameb	Protein descriptionc	FCd	P valuee	FCd	P valuee
PA1430	lasR	Transcriptional regulator LasR	-1.74154	0.000203277	-1.80329	0.00207942
PA1432	lasI	Autoinducer synthesis protein LasI	-1.06284	0.287	-1.23784	0.289348
PA3477	rhlR	Transcriptional regulator RhlR	-1.70122	0.000330267	-1.80381	0.00266311
PA3476	rhlI	Autoinducer synthesis protein RhlI	-1.55668	0.00190885	1.54098	0.0114758
PA1003	mvfR	Transcriptional regulator MvfR	-1.12183	0.172695	1.31853	0.0759766
PA0652	vfr	Transcriptional regulator Vfr	-1.20841	0.0754423	-1.02127	0.897727
PA4143	cyaB	Probable toxin transporter	-1.35424	0.0372032	-1.21887	0.350706
PA0928	gacS	Sensor/response regulator hybrid	-1.0265	0.373658	-1.05862	0.989542
PA2586	gacA	Response regulator GacA	-1.47363	0.00483785	1.09458	0.471038
PA4293	pprA	Two-component sensor PprA	-2.9373	1.97355e-10	-1.13367	0.753954
PA4296	pprB	Two-component response regulator, PprB	-1.91648	2.44047e-05	1.19226	0.230184
PA4648	cupE1	Pilin subunit CupE1	-4.60672	2.80609e-17	1.21398	0.132785
PA3622	rpoS	Sigma factor RpoS	-1.16425	0.118062	1.05925	0.662628
