# Supplementary material for: Traditional Chinese Medicine Tanreqing Inhibits Quorum Sensing Systems in Pseudomonas aeruginosa
Source: Front Microbiol. 2020 Dec 17;11:517462. doi: 10.3389/fmicb.2020.517462 (PMC7775676; doi:10.3389/fmicb.2020.517462)
Supplement: Supplementary Table 4 — Main components of three herbal medicines of TRQ (Ru et al., 2014). [file Table_4.xlsx]

## Sheet: Table S4
Mol IDa	Molecule Nameb	MWc
Scutellariae Radix
MOL000122	1,8-cineole	154.28
MOL001300	PEL	122.18
MOL001689	acacetin	284.28
MOL000173	wogonin	284.28
MOL013068	Oroxindin	459.41
MOL000018	(+/-)-Isoborneol	154.28
MOL000198	(R)-linalool	154.28
MOL000219	BOX	121.12
MOL000228	(2R)-7-hydroxy-5-methoxy-2-phenylchroman-4-one	270.3
MOL000024	alpha-humulene	204.39
MOL000254	eugenol	164.22
MOL002560	chrysin	254.25
MOL002573	β-patchoulene	204.39
MOL002714	baicalein	270.25
MOL002737	scutellarein	286.25
MOL002909	5,7,2,5-tetrahydroxy-8,6-dimethoxyflavone	376.34
MOL002910	Carthamidin	288.27
MOL002911	2,6,2',4'-tetrahydroxy-6'-methoxychaleone	302.3
MOL002912	Dihydrobaicalin	448.41
MOL002913	Dihydrobaicalin_qt	272.27
MOL002914	Eriodyctiol (flavanone)	288.27
MOL002915	Salvigenin	328.34
MOL002916	2-(2,6-dihydroxyphenyl)-3,5,7-trihydroxy-chromone	302.25
MOL002917	5,2',6'-Trihydroxy-7,8-dimethoxyflavone	330.31
MOL002918	Ganhuangenin	346.31
MOL002919	Viscidulin III	346.31
MOL000169	alpha-Guaiene	204.39
MOL002921	(2S,3R,4R,5R,6S)-2-[(2R,3R,4S,5R,6R)-3,5-dihydroxy-2-[2-(3-hydroxy-4-methoxy-phenyl)ethoxy]-6-methylol-tetrahydropyran-4-yl]oxy-6-methyl-tetrahydropyran-3,4,5-triol	476.53
MOL002922	5-(2-hydroxyethyl)-2-methoxyphenol	168.21
MOL002923	darendoside B	476.53
MOL002924	darendoside B_qt	330.37
MOL002925	5,7,2',6'-Tetrahydroxyflavone	286.25
MOL002926	dihydrooroxylin A	286.3
MOL002927	Skullcapflavone II	374.37
MOL002928	oroxylin a	284.28
MOL002929	salidroside	300.34
MOL002930	Tyrosol	138.18
MOL002931	scutellarin	462.39
MOL002932	Panicolin	314.31
MOL002933	5,7,4'-Trihydroxy-8-methoxyflavone	300.28
MOL002934	NEOBAICALEIN	374.37
MOL002935	Baicalin	460.42
MOL002936	5,8-Dihydroxy-6,7-dimethoxyflavone	314.31
MOL002937	DIHYDROOROXYLIN	286.3
MOL000357	Sitogluside	576.95
MOL000358	beta-sitosterol	414.79
MOL000359	sitosterol	414.79
MOL000396	(+)-Syringaresinol	418.48
MOL000458	campesterol	400.76
MOL000525	Norwogonin	270.25
MOL000552	5,2'-Dihydroxy-6,7,8-trimethoxyflavone	344.34
MOL000612	(-)-alpha-cedrene	204.39
MOL000007	Cosmetin	432.41
MOL000709	(S)-Matsutake alcohol	128.24
MOL000715	l-Menthone	154.28
MOL000008	apigenin	270.25
MOL003127	Germacrene D	204.39
MOL000035	beta-Selinene	204.39
MOL000069	palmitic acid	256.48
MOL000073	ent-Epicatechin	290.29
MOL000131	EIC	280.5
MOL000303	caprylic acid	144.24
MOL000449	Stigmasterol	412.77
MOL000610	TRD	184.41
MOL000654	Methyl montanate	438.87
MOL000669	(S)-camphor	152.26
MOL000676	DBP	278.38
MOL000708	WLN: VHR	106.13
MOL000714	Hyacinthin	120.16
MOL000717	d-isomenthone	154.28
MOL000771	p-coumaric acid	164.17
MOL000789	jatrorrizine	338.41
MOL000860	stearic acid	284.54
MOL000864	MYS	212.47
MOL000867	Heptadekan	240.53
MOL000868	LFA	282.62
MOL000869	Henicosane	296.65
MOL000870	HEXATRIACONTANE	507.1
MOL000879	methyl palmitate	270.51
MOL000885	Dodekan	170.38
MOL001132	longipinene	204.39
MOL001386	Methyl laurate	214.39
MOL001392	Methyl myristate	242.45
MOL001393	myristic acid	228.42
MOL001458	coptisine	320.34
MOL001490	bis[(2S)-2-ethylhexyl] benzene-1,2-dicarboxylate	390.62
MOL001506	Supraene	410.8
MOL001578	Hypnon	120.16
MOL001817	Methyl stearate	298.57
MOL001818	Methyl palmitelaidate	268.49
MOL001889	Methyl linolelaidate	294.53
MOL001972	Pulegone	152.26
MOL002027	Methyl behenate	354.69
MOL002046	hexanoic acid	116.18
MOL002137	OCT	114.26
MOL002202	tetramethylpyrazine	136.22
MOL002378	UND	156.35
MOL002819	catalpol	362.37
MOL002879	Diop	390.62
MOL002897	epiberberine	336.39
MOL003050	nonanoic acid	158.27
MOL003055	heptadecyloxirane	282.57
MOL003393	(1S,4S)-7-isopropylidene-1,4-dimethyl-2,3,4,5,6,8-hexahydro-1H-azulene	204.39
MOL003475	9-Cedranone	220.39
MOL003535	1,1,6-trimethyl-2H-naphthalene	172.29
MOL003568	Patchoulene	204.39
MOL003920	Methyl icosanoate	326.63
MOL004464	MEHQ	124.15
MOL004682	Methyl octylate	158.27
MOL004684	methyl (E)-octadec-2-enoate	296.55
MOL005021	Mipax	194.2
MOL005224	TETRATETRACONTANE	619.34
MOL005272	13-Tetradecenyl acetate	254.46
MOL005368	Methyl tricosanoate	368.72
MOL005402	Methyl margarate	284.54
MOL005577	undecanal	170.33
MOL005841	TBP	266.36
MOL006219	Clorius	136.16
MOL006312	Azulol	198.33
MOL006370	5-o-caffeoylquinic acid	354.34
MOL007197	DFA	169.24
MOL007792	Isomartynoside	652.71
MOL008151	METHYL NONADECANOATE	312.6
MOL008206	Moslosooflavone	298.31
MOL008595	methyl henicosanoate	340.66
MOL008615	Methyl 9-oxononanoate	186.28
MOL009520	3,8-dimethylundecane	184.41
MOL009730	methyl icos-11-enoate	324.61
MOL009734	Methyl lignocerate	382.75
MOL010206	Methyl isoheptadecanoate	284.54
MOL010415	11,13-Eicosadienoic acid, methyl ester	322.59
MOL010563	Methyl (Z)-cinnamate	162.2
MOL011081	Linolenic acid methyl ester	292.51
MOL011322	Diisobutyl succinate	230.34
MOL012240	2',3',5,7-tetrahydroxyflavone	286.25
MOL012245	5,7,4'-trihydroxy-6-methoxyflavanone	302.3
MOL012246	5,7,4'-trihydroxy-8-methoxyflavanone	302.3
MOL012266	rivularin	344.34
MOL012267	Scutevulin	300.28
MOL012564	3,7-dimethylnonane	156.35
MOL013062	BZQ	182.23
MOL013161	METHYL HEXACOSANOATE	410.81
Lonicerae Japonicae Flos
MOL000010	Rhoifolin	578.57
MOL000103	PHB	138.13
MOL000105	protocatechuic acid	154.13
MOL001123	muurolene	204.39
MOL000116	Nonanal	142.27
MOL001168	(1S,2S)-2-isopropenyl-4-isopropylidene-1-methyl-1-vinylcyclohexane	204.39
MOL001180	γ-muurolene	204.39
MOL000123	geraniol	154.28
MOL000125	(-)-alpha-Pinene	136.26
MOL001283	C09704	222.41
MOL001285	octanol	130.26
MOL000130	CAM	152.26
MOL001300	PEL	122.18
MOL001388	(+)-Ledol	222.41
MOL001392	Methyl myristate	242.45
MOL001393	myristic acid	228.42
MOL001398	Methyllinolenate	292.51
MOL001410	Zeaxanthin	568.96
MOL000511	ursolic acid	456.78
MOL000149	inositol	180.18
MOL001494	Mandenol	308.56
MOL001495	Ethyl linolenate	306.54
MOL001600	copaene	204.39
MOL001604	Linalool	170.28
MOL001620	Pentadecene	210.45
MOL000163	Atractylodin	182.23
MOL001640	NON	172.3
MOL001641	METHYL LINOLEATE	294.53
MOL001680	Loganin	390.43
MOL001681	methyl (1R,4aS,6S,7R,7aS)-1,6-dihydroxy-7-methyl-1,4a,5,6,7,7a-hexahydrocyclopenta[d]pyran-4-carboxylate	228.27
MOL000171	Guaiol	222.41
MOL001719	2-[(2S,5R)-5-ethenyl-5-methyloxolan-2-yl]propan-2-ol	170.28
MOL000172	Furol	96.09
MOL001773	indole	117.16
MOL001837	Methyl-p-coumarate	178.2
MOL001875	isochlorogenic,acid	516.49
MOL000019	D-Camphene	136.26
MOL000196	L-Bornyl acetate	196.32
MOL000551	Hederagenol	472.78
MOL001980	Helixin	751.07
MOL001982	disacoside B_qt	472.78
MOL002042	thymol	150.24
MOL000009	luteolin-7-o-glucoside	448.41
MOL002083	tricin	330.31
MOL002085	alpha-Cubebene	204.39
MOL002121	(1S,4E,8E,10R)-4,8,11,11-tetramethylbicyclo[8.1.0]undeca-4,8-diene	204.39
MOL001955	Heriguard	354.34
MOL002229	HEPTACOSANE	380.83
MOL000232	()-alpha-Terpineol	154.28
MOL002351	3-Hexenol	100.18
MOL002379	PTL	86.15
MOL002496	Sulcatone	126.22
MOL000252	farnesol	222.41
MOL002522	beta-Rhodinol	156.3
MOL000254	eugenol	164.22
MOL002566	3-O-Methylquercetin	316.28
MOL000259	o-Thymol	150.24
MOL000263	oleanolic acid	456.78
MOL000266	beta-Cubebene	204.39
MOL000267	beta-Citronellol	156.3
MOL002675	Hexenal	98.16
MOL002697	junipene	204.39
MOL002702	Nonacosanol	424.89
MOL002707	phytofluene	543.02
MOL002854	(1R,2R,4R)-Dihydrocarveol	154.28
MOL002914	Eriodyctiol (flavanone)	288.27
MOL003004	(1R,4S,4aR)-1-isopropyl-4-methyl-7-methylene-2,3,4,4a,5,6-hexahydro-1H-naphthalene	204.39
MOL003005	(-)-(3R,8S,9R,9aS,10aS)-9-ethenyl-8-(beta-D-glucopyranosyloxy)-2,3,9,9a,10,10a-hexahydro-5-oxo-5H,8H-pyrano[4,3-d]oxazolo[3,2-a]pyridine-3-carboxylic acid	443.45
MOL003006	(-)-(3R,8S,9R,9aS,10aS)-9-ethenyl-8-(beta-D-glucopyranosyloxy)-2,3,9,9a,10,10a-hexahydro-5-oxo-5H,8H-pyrano[4,3-d]oxazolo[3,2-a]pyridine-3-carboxylic acid_qt	281.29
MOL003007	1,6-Dicyclohexylhexane	250.52
MOL003008	madreselvin B	788.72
MOL003009	Ochnaflavone	538.48
MOL003010	quercetin-3-o-beta-D-glu	478.39
MOL003011	Secologanate	374.38
MOL003012	secologanic acid_qt	212.22
MOL003013	secologanic dibutylacetal	546.73
MOL003014	secologanic dibutylacetal_qt	384.57
MOL003015	2H-Pyran-5-carboxylic acid, 4-(2,2-dimethoxyethyl)-3-ethenyl-2-(beta-D-glucopyranosyloxy)-3,4-dihydro-, methyl ester, (2S,3R,4S)-	434.49
MOL003016	secologanin dimethylacetal_qt	272.33
MOL003017	Desaspidinol-A	182.19
MOL003018	SCG	388.41
MOL003019	secologanin_qt	226.25
MOL003020	secologanoside 7-methylester	420.41
MOL003021	secologanoside 7-methylester_qt	258.25
MOL003022	Secoxyloganin	404.41
MOL003023	secoxyloganin_qt	242.25
MOL003024	loganic	176.19
MOL003025	vogeloside	388.41
MOL003026	(3R,4aS,5R,6R)-6-hydroxy-3-methoxy-5-vinyl-4,4a,5,6-tetrahydro-3H-pyrano[5,4-c]pyran-1-one	226.25
MOL003027	9-epi-(E)-caryophyllene	204.39
MOL003028	Eudesmol	224.43
MOL002773	beta-carotene	536.96
MOL000303	caprylic acid	144.24
MOL003030	Ginnol	424.89
MOL003031	Propyl vinyl ketone	98.16
MOL003032	BZM	212.26
MOL003033	Hexene	84.18
MOL003034	disacoside B	1075.39
MOL003035	stigmasterol-β-glucoside	574.93
MOL003036	ZINC03978781	412.77
MOL003037	hydnocarpinhydnocarpinhydnocarpin	464.45
MOL003038	fulvotomentoside A	1207.52
MOL000561	Astragalin	448.41
MOL003040	Amylol	88.17
MOL003041	macranthoidin A	1237.55
MOL003042	macranthoidin B	1399.71
MOL003043	(5Z,9Z)-6,10,14-trimethylpentadeca-5,9,13-trien-2-one	262.48
MOL003044	Chryseriol	300.28
MOL004368	Hyperin	464.41
MOL006218	Methyl caffeate	194.2
MOL003047	[(1S)-endo]-(-)-Borneol	154.28
MOL003048	methyl chlorogenate	368.37
MOL003049	Olean-12-en-28-oic acid, 23-hydroxy-3-((O-beta-D-xylopyranosyl-(1-3)-O-6-deoxy-alpha-L-mannopyranosyl-(1-2)-alpha-L-arabinopyranosyl)oxy)-, (3beta,4alpha)-	883.2
MOL000305	lauric acid	200.36
MOL003050	nonanoic acid	158.27
MOL003051	Scolymoside	594.57
MOL003052	Isothiazole, trimethyl-	127.23
MOL003053	Methyl isomyristate	242.45
MOL003054	eriodictyol-7-o-glucoside	450.43
MOL003055	heptadecyloxirane	282.57
MOL003056	BNL	166.34
MOL003057	3-Methyl-2-pent-2-enyl-cyclopent-2-enone	164.27
MOL003058	2,3-DIMETHYLPYRAZINE	108.16
MOL003059	kryptoxanthin	552.96
MOL003060	Hexadienal	96.14
MOL003061	PHYTANTRIOL	330.62
MOL003062	4,5'-Retro-.beta.,.beta.-Carotene-3,3'-dione, 4',5'-didehydro-	562.9
MOL003063	Octadecylglycol	314.62
MOL003064	Leukol	129.17
MOL003065	4-caffeoylquinic acid	353.33
MOL003066	Neochlorogenic acid	353.33
MOL003067	3,4-Dicaffeoylquinic acid	515.48
MOL003068	4,5-Dicaffeoylquinic acid	515.48
MOL003069	quinic acid	191.18
MOL000655	Loganic acid	376.4
MOL003071	secologanoside	388.36
MOL003072	secologanoside_qt	226.2
MOL003073	8-epiloganin	390.43
MOL003074	8-epiloganin_qt	228.27
MOL003075	3,4-di-O-caffeoylquinic acid methyl ester	530.52
MOL003076	3,5-di-O-caffeoylquinic acid methyl ester	530.52
MOL003077	4,5-di-O-caffeoylquinic acid methyl ester	530.52
MOL003078	WLN: NCR B1	117.16
MOL003079	(1alpha,3R,4alpha,5R)-3,4,5-Tris[[(2E)-3-(3,4-dihydroxyphenyl)-1-oxo-2-propen-1-yl]oxy]-1-hydroxycyclohexanecarboxylic acid	677.63
MOL003080	2-METHYLPENTADECANE	226.5
MOL003081	CIS-2-PENTENOL	86.15
MOL003082	Isobutyl tiglate	156.25
MOL003083	ETHYL FURAN	96.14
MOL003084	2-isopropenyl-5-methylhex-4-enal	152.26
MOL003085	(S)-phenethyl 2-bromopropanoate	257.14
MOL003086	2-bromododecane	249.27
MOL003087	3,4-Dimethyl-2-hexanone	128.24
MOL003088	HYKOP	182.19
MOL003089	Methional	104.19
MOL003090	Prenal	84.13
MOL003091	pent-3-en-2-one	84.13
MOL003092	4-stearylmorpholine	339.68
MOL003093	5-O-Caffeoyl quinic acid butyl ester	410.46
MOL003094	(E,E,E)-3,7-11,16-tetramethyl hexadeca-2,6,10,14-tetraen-1-ol	290.54
MOL003095	5-hydroxy-7-methoxy-2-(3,4,5-trimethoxyphenyl)chromone	358.37
MOL003096	2-(3,4-dimethoxyphenyl)-5-hydroxy-7-methoxy-chromone	328.34
MOL003097	Flavone der.	298.31
MOL003098	2-(2,4-dimethoxyphenyl)-3-hydroxy-7-methoxy-chromone	328.34
MOL003099	7-epi-Loganin	390.43
MOL003100	7-epi-Loganin_qt	228.27
MOL003101	7-epi-Vogeloside	432.47
MOL003102	7-epi-Vogeloside_qt	270.31
MOL003103	Methyl octadeca-8,11-dienoate	294.53
MOL003104	(Z,E)-farnesol	222.41
MOL003105	methyl-9-methyl tetradecanoate	256.48
MOL003106	Akebiasaponin D	929.23
MOL003107	Akebiasaponin D_qt	472.78
MOL003108	Caeruloside C	550.57
MOL003109	Caeruloside C_qt	388.41
MOL003110	Centauroside	758.8
MOL003111	Centauroside_qt	434.48
MOL003112	(E,Z)-farnesol	222.41
MOL003113	Dehydroxymorroniside	388.41
MOL003114	Dehydroxymorroniside_qt	226.25
MOL003116	Ioniceracetalides B	476.53
MOL003117	Ioniceracetalides B_qt	314.37
MOL003118	Isochlorogenic acid C	516.49
MOL003119	Loniceracetalide A	460.53
MOL003120	Loniceracetalide A_qt	298.37
MOL003121	Loniceracetalide B	460.53
MOL003122	Loniceracetalide B_qt	298.37
MOL003123	WLN: QR BQ DQ	126.12
MOL003124	XYLOSTOSIDINE	415.51
MOL003125	XYLOSTOSIDINE_qt	253.35
MOL003126	alpha cadinene	204.39
MOL003127	Germacrene D	204.39
MOL003128	dinethylsecologanoside	434.44
MOL003129	dinethylsecologanoside_qt	272.28
MOL003130	madreselvin A	640.6
MOL000034	2-[(1R,3S,4S)-3-isopropenyl-4-methyl-4-vinylcyclohexyl]propan-2-ol	222.41
MOL000346	succinic acid	118.1
MOL000357	Sitogluside	576.95
MOL000358	beta-sitosterol	414.79
MOL000036	beta-caryophyllene	204.39
MOL000414	Caffeate	180.17
MOL000415	rutin	610.57
MOL000422	kaempferol	286.25
MOL000449	Stigmasterol	412.77
MOL000479	Farnesene	204.39
MOL002003	(-)-Caryophyllene oxide	220.39
MOL000579	hydroquinone	110.12
MOL000597	Neryl acetate	196.32
MOL000006	luteolin	286.25
MOL000615	delta-amorphene	204.39
MOL000650	1H,3H-Pyrano(3,4-c)pyran-1-one, 5-ethenyl-6-(beta-D-glucopyranosyloxy)-4,4a,5,6-tetrahydro-, (4aS-(4aalpha,5beta,6alpha))-	358.38
MOL000651	Sweroside aglycone	196.22
MOL000656	loganic acid_qt	214.24
MOL000066	alloaromadedrene	204.39
MOL000663	lignoceric acid	368.72
MOL000666	hexanal	100.18
MOL000671	()-Menthol	156.3
MOL000674	Farnesol acetate	264.45
MOL000069	palmitic acid	256.48
MOL000007	Cosmetin	432.41
MOL000700	Nerol	154.28
MOL000707	Heptenal	112.19
MOL000708	WLN: VHR	106.13
MOL000714	Hyacinthin	120.16
MOL000734	GLO	180.18
MOL000771	p-coumaric acid	164.17
MOL000777	(2S)-2-methylbutan-1-ol	88.17
MOL000008	apigenin	270.25
MOL000875	Cedrol	222.41
MOL000879	methyl palmitate	270.51
MOL000885	Dodekan	170.38
MOL000886	tetradecane	198.44
MOL000895	Zingiberene	204.39
MOL000908	beta-elemene	204.39
MOL000920	LINALOOL (D)	154.28
MOL000971	Ethylpalmitate	284.54
MOL000098	quercetin	302.25
Forsythiae Fructus
MOL000114	vanillic acid	168.16
MOL000117	Cymol	134.24
MOL000124	citral	152.26
MOL000125	(-)-alpha-Pinene	136.26
MOL000126	(-)-nopinene	136.26
MOL000130	CAM	152.26
MOL000141	hydroxytyrosol	154.18
MOL000173	wogonin	284.28
MOL000416	Lariciresinol	360.44
MOL001842	Pinoresinol	358.42
MOL001896	bicyclo[3.1.1]hept-2-ene-2-methanol, 6,6-dimethyl-	152.26
MOL000019	D-Camphene	136.26
MOL000561	Astragalin	448.41
MOL001938	Secoisolariciresinol	362.46
MOL000197	Myrcene	136.26
MOL000198	(R)-linalool	154.28
MOL000199	Safrol	162.2
MOL001996	Betulonic acid	454.76
MOL002008	myricetin	318.25
MOL000201	p-Ocimene	136.26
MOL002037	Amentoflavone	538.48
MOL002042	thymol	150.24
MOL002067	hypericin	504.46
MOL000023	Hemo-sol	136.26
MOL000232	()-alpha-Terpineol	154.28
MOL000233	delta-Terpineol	154.28
MOL000024	alpha-humulene	204.39
MOL002500	Campherenol	222.41
MOL002503	Cynanuriculoside A	1085.43
MOL002505	C10230	952.68
MOL000254	eugenol	164.22
MOL000263	oleanolic acid	456.78
MOL000268	(1S,5S)-1-isopropyl-4-methylenebicyclo[3.1.0]hexane	136.26
MOL000270	CHEBI:7	136.26
MOL000286	β-amyrin acetate	468.84
MOL002930	Tyrosol	138.18
MOL004368	Hyperin	464.41
MOL003047	[(1S)-endo]-(-)-Borneol	154.28
MOL003281	20(S)-dammar-24-ene-3β,20-diol-3-acetate	486.86
MOL003282	iso-Baurenylacetate	468.84
MOL003283	(2R,3R,4S)-4-(4-hydroxy-3-methoxy-phenyl)-7-methoxy-2,3-dimethylol-tetralin-6-ol	360.44
MOL003284	caleolarioside A	478.49
MOL003285	(2S,3R,4S,5S,6R)-2-[4-[(1R,3aS,4R,6aS)-4-(4-hydroxy-3-methoxyphenyl)-1,3,3a,4,6,6a-hexahydrofuro[4,3-c]furan-1-yl]-2-methoxyphenoxy]-6-(hydroxymethyl)oxane-3,4,5-triol	520.58
MOL003287	(2S,3R)-2-(4-hydroxy-3-methoxy-phenyl)-5-(3-hydroxypropyl)-3-methylol-2,3-dihydrobenzofuran-7-ol	346.41
MOL003288	Cornoside	316.34
MOL003289	cornoside_qt	154.18
MOL003290	(3R,4R)-3,4-bis[(3,4-dimethoxyphenyl)methyl]oxolan-2-one	386.48
MOL003291	EGENINE	383.43
MOL003292	(+)-epipinoresinol-4'-O-D-glucoside	520.58
MOL003294	Threitol	122.14
MOL003295	(+)-pinoresinol monomethyl ether	372.45
MOL003296	[(2R,3S,4S,5R,6R)-3,4,5-trihydroxy-6-[2-(1-hydroxy-4-oxo-1-cyclohexa-2,5-dienyl)ethoxy]oxan-2-yl]methyl 2-(4-hydroxyphenyl)acetate	450.48
MOL003297	[(2R,3S,4S,5R,6R)-3,4,5-trihydroxy-6-[2-(1-hydroxy-4-oxo-1-cyclohexa-2,5-dienyl)ethoxy]oxan-2-yl]methyl 2-(1-hydroxy-4-oxo-1-cyclohexa-2,5-dienyl)acetate	466.48
MOL003298	forsythialan B	388.45
MOL003299	forsythide	390.38
MOL003300	forsythide_qt	228.22
MOL003301	forsythidmethylester	404.41
MOL003302	forsythidmethylester_qt	242.25
MOL000437	Hirsutrin	464.41
MOL003304	Hentriacontan	436.95
MOL003305	PHILLYRIN	534.61
MOL003306	ACon1_001697	372.45
MOL003307	(+)-pinoresinol monomethyl ether-4-D-beta-glucoside	534.61
MOL003308	(+)-pinoresinol monomethyl ether-4-D-beta-glucoside_qt	372.45
MOL003309	plantainoside A	478.49
MOL003310	3-ethyl-7hydroxyphthalide	178.2
MOL003311	suspenol	176.24
MOL003312	suspenolic acid	197.23
MOL003313	suspensaside A	622.63
MOL003314	suspensaside B	696.77
MOL003315	3beta-Acetyl-20,25-epoxydammarane-24alpha-ol	502.86
MOL003316	β-hydroxyacteoside	640.65
MOL000211	Mairin	456.78
MOL003318	3beta-Acetyl-20,25-epoxydammarane-24beta-ol	502.86
MOL003319	4-Carboxymethylphenol	151.15
MOL003320	(-)-Olivir	376.44
MOL013068	Oroxindin	459.41
MOL003322	FORSYTHINOL	372.45
MOL003323	4-hydroxy-4-(2-hydroxyethyl)cyclohexan-1-one	158.22
MOL003324	rengyoside A	322.4
MOL003325	rengyol	160.24
MOL003326	4-hydroxy-4-[2-[(2R,3R,4S,5S,6R)-3,4,5-trihydroxy-6-(hydroxymethyl)oxan-2-yl]oxyethyl]cyclohexan-1-one	320.38
MOL003327	rengyoside C	456.54
MOL003328	rengyolone	174.22
MOL003329	4-hydroxy-4-[2-[(2R,3R,4S,5S,6R)-3,4,5-trihydroxy-6-(hydroxymethyl)oxan-2-yl]oxyethyl]cyclohexa-2,5-dien-1-one	316.34
MOL003330	(-)-Phillygenin	372.45
MOL003331	Forsythiaside	624.65
MOL003332	Forsythoside C	640.65
MOL003333	acteoside	624.65
MOL003334	Forsythoside D	478.5
MOL003335	ZINC00402871	170.18
MOL003336	Forsythoside E	462.5
MOL003337	Forsythoside F	756.78
MOL003338	Forsythoside G	770.81
MOL003339	Adoxosidic acid	375.39
MOL003340	Adoxosidic acid_qt	213.23
MOL003341	salidroside	300.34
MOL003342	isorengyol	160.24
MOL003343	rengyoxide	158.22
MOL003344	β-amyrin acetate	468.84
MOL003345	2-(3,4-dihydroxyphenyl)-5,7-dihydroxy-3-[(2R,3R,4R,5R,6S)-3,4,5-trihydroxy-6-methyl-tetrahydropyran-2-yl]oxy-chromone	448.41
MOL003346	Psuedohypericin	520.46
MOL003347	hyperforin	536.87
MOL003348	adhyperforin	550.9
MOL003349	Protopseudohypericin	522.48
MOL003350	Protohypericin	506.48
MOL003351	cyclopseudo-hypericin	626.31
MOL003352	Procyanidin	594.56
MOL003353	Emodinanthrone	256.27
MOL003354	(2R,3R,4R)-2-(3,4-dihydroxyphenyl)chroman-3,4,5,7-tetrol	306.29
MOL003355	olivil	376.44
MOL003356	8-hydroxypinoresinol	374.42
MOL003357	(1R,3aR,4R,6aS)-1,4-bis(4-hydroxy-3-methoxyphenyl)-3,3a,4,6-tetrahydro-1H-furo[3,4-c]furan-6a-ol	374.42
MOL003358	Euxanthone	228.21
MOL003359	Myrcenol	154.28
MOL003360	Norlapachol	228.26
MOL003361	(1S,6R)-3,7,7-trimethylbicyclo[4.1.0]hept-3-ene-2,5-dione	164.22
MOL003362	Cynanuriculoside A_qt	490.7
MOL003363	Forsythoside B	756.78
MOL003364	gamma-Camphorene	272.52
MOL003365	Lactucasterol	426.75
MOL003366	Matatabiether	166.29
MOL003367	Myricadiol	442.8
MOL003368	Octacosanedioic acid	452.8
MOL003369	Onjisaponin G	1457.74
MOL003370	Onjixanthone I	302.3
MOL003371	Safynol	200.25
MOL003372	Scopine	155.22
MOL003373	Sutchuenensine IV	622.82
MOL003374	Urushiol III	316.53
MOL000346	succinic acid	118.1
MOL000357	Sitogluside	576.95
MOL000358	beta-sitosterol	414.79
MOL000414	Caffeate	180.17
MOL000415	rutin	610.57
MOL000422	kaempferol	286.25
MOL000511	ursolic acid	456.78
MOL000522	arctiin	534.61
MOL000523	arctigenin	372.45
MOL000536	Matairesinoside	520.58
MOL000537	MAX	358.42
MOL000006	luteolin	286.25
MOL000069	palmitic acid	256.48
MOL000696	β-terpineol	154.28
MOL000702	Guajavarin	434.38
MOL000791	bicuculline	367.38
MOL000860	stearic acid	284.54
MOL000911	Terpilene	136.26
MOL000920	LINALOOL (D)	154.28
MOL000098	quercetin	302.25
